# Supplementary material for: Fast three-color single-molecule FRET using statistical inference
Source: Nat Commun. 2020 Jul 3;11:3336. doi: 10.1038/s41467-020-17149-w (PMC7335206; doi:10.1038/s41467-020-17149-w)
Supplement: Supplementary file 4 — Source Data [file 41467_2020_17149_MOESM4_ESM.xlsx]

## Sheet: Figure 4
Figure 4a
	[GdmCl]	k (PIE), blue	k (CW), red
	2	1.24 (0.06)	1.16 (0.07)
	2.25	0.91 (0.03)	1.05 (0.03)
	2.5	0.85 (0.04)	0.84 (0.02)
Figure 4b
	[GdmCl]	pF (PIE), blue	pF (CW), red
	2	0.65 (0.01)	0.64 (0.01)
	2.25	0.5 (0.01)	0.47 (0.07)
	2.5	0.29 (0.01)	0.29 (0.01)
Figure 4c
	[GdmCl]	3c-PIE, blue	3c-CW, red	2c-CW, black
	2	0.85	0.847	0.8184
	2.25	0.828	0.828	0.8125
	2.5	0.811	0.811	0.7958
Figure 4d
	[GdmCl]	3c-PIE, blue	3c-CW, red	2c-CW, black	PIE_GC, purple	CW_GC, green
	2	0.717	0.745	0.6574	0.6802	0.6675
	2.25	0.687	0.666	0.6446	0.6683	0.6603
	2.5	0.677	0.659	0.6317	0.6597	0.6462
Figure 4e		E12F	E12F	E12U	E12U	E12U
	[GdmCl]	3c-PIE, blue	3c-CW, red	3c-PIE, blue	3c-CW, red	CW_GC, green
	2	0.8548	0.857	0.6428	0.712	0.6259
	2.25	0.8464	0.844	0.6334	0.623	0.6191
	2.5	0.831	0.83	0.6263	0.617	0.6068

## Sheet: Figure 5
Figure 5a
	[NaCl]	ka, blue	kd, red
	0	2.04 (0.08)	0.25 (0.01)
	10	0.91 (0.03)	0.48 (0.02)
	30	0.52 (0.02)	1.30 (0.03)
Figure 5b
	[NaCl]	Kd
	0	0.123 (0.005)
	10	0.52 (0.02)
	30	2.48 (0.07)
Figure 5c
	[NaCl]	E1B3c, blue circle	E1B2c, blue square	E1U2c, red square
	0	0.727	0.734	0.409
	10	0.787	0.74	0.43
	30	0.803	0.707	0.436
Figure 5d
	[NaCl]	E2B3c, blue circle	E2B2c, blue square	E2U2c, red square
	0	0.739	0.744	-0.003
	10	0.764	0.706	-0.004
	30	0.813	0.728	0.002
Figure 5e
	[NaCl]	E12B3c, blue circle	E12B3c, blue square	E12U3c, red circle	E12U3c, red square
	0	0.9	0.897	0.007	0.015
	10	0.909	0.928	0.014	0.026
	30	0.875	0.92	0.021	0.03

## Sheet: Figure 6
Figure 6a		k/ksim (Left panel)							pF (Right panel)
	ksim/n	blue		red		yellow			blue		red		yellow
		mean	SD	mean	SD	mean	SD		mean	SD	mean	SD	mean	SD
	0.01	0.9847	0.0266	1.0015	0.0239	0.9921	0.0253		0.6285	0.0085	0.4677	0.0067	0.3003	0.0059
	0.022	0.9951	0.0408	1.0035	0.0181	0.9981	0.0167		0.6374	0.0047	0.4696	0.006	0.2963	0.0049
	0.046	0.9863	0.0393	1.0062	0.022	0.9933	0.0252		0.6359	0.0058	0.4648	0.0008	0.299	0.0026
	0.1	1.0283	0.0431	1.0029	0.0294	1.0108	0.0146		0.6309	0.0053	0.4653	0.0023	0.2994	0.0025
	0.22	1.0316	0.0381	0.9964	0.0277	0.979	0.021		0.6341	0.003	0.4641	0.004	0.3004	0.004
	0.46	1.039	0.0387	1.0154	0.0507	1.0069	0.0302		0.6343	0.0042	0.4674	0.0033	0.2987	0.0032
	1	0.9696	0.0342	1.004	0.0663	1.0969	0.0221		0.6336	0.0025	0.4617	0.0035	0.2965	0.0012
Figure 6b		k/ksim (Left panel)							pB (Right panel)
	ksim/n	blue		red		yellow			blue		red		yellow
		mean	SD	mean	SD	mean	SD		mean	SD	mean	SD	mean	SD
	0.01	1.0142	0.0236	1.0272	0.0175	1.021	0.019		0.3034	0.0035	0.5015	0.0058	0.7008	0.0035
	0.022	1.0143	0.0173	1.0024	0.012	1.0207	0.0267		0.3036	0.0021	0.5039	0.0073	0.7015	0.0021
	0.046	1.0136	0.0176	1.0052	0.0125	1.0134	0.013		0.3059	0.0021	0.506	0.0018	0.7048	0.0021
	0.1	1.0167	0.0104	1.0019	0.0192	1.0167	0.0067		0.3086	0.0032	0.5056	0.0009	0.7022	0.0032
	0.22	1.0011	0.0155	1.0074	0.0154	1.0049	0.0147		0.324	0.0041	0.5095	0.0038	0.7025	0.0041
	0.46	1.0118	0.0121	1.0169	0.0229	1.0202	0.0167		0.351	0.0035	0.5185	0.0071	0.7114	0.0035
	1	1.1518	0.0325	1.0225	0.0189	1.017	0.0157		0.4137	0.0079	0.525	0.0067	0.7105	0.0079

## Sheet: Supp Fig 2
Figure S2b
	Data	Time per iteration	Relative Efficiency
	Serial Calculation (Matlab)	4.01 (0.04)	0.0274
	Serial Calculation (C/C++)	0.57 (0.04)	0.193
	CPU Parallel (C/C++)	0.14 (0.01)	0.7857
	CPU-GPU Parallel (CUDA C/C++)	0.11 (0.01)	1
Figure S2c
	Data	Time per optimization	Relative Efficiency
	Serial Calculation (Matlab)	68.3 (0.1)	0.0264
	Serial Calculation (C/C++)	9.7 (0.1)	0.1856
	CPU Parallel (C/C++)	2.29 (0.01)	0.786
	CPU-GPU Parallel (CUDA C/C++)	1.8 (0.05)	1

## Sheet: Supp Fig 6
Figure S6e
	Left panel	2-color DA1				Middle panel	3-color A1A2				Right panel	3-color DA2
	t (ms)	2 M (blue)	2.25 M (red)	2.5 M (yellow)		t (ms)	2 M (blue)	2.25 M (red)	2.5 M (yellow)		t (ms)	2 M (blue)	2.25 M (red)	2.5 M (yellow)
	0.001	0.0176	-0.0022	0.0403		0.001	0.0138	-0.0484	-0.0123		0.001	-0.0094	0.0275	-0.006
	0.002	0.0098	-0.0009	0.024		0.002	0.0023	-0.034	0.0028		0.002	0.0158	0.0164	-0.0033
	0.003	0.0127	-0.0056	0.0163		0.003	0.0006	-0.0439	-0.0083		0.003	0.0015	-0.0066	-0.0042
	0.004	0.0029	-0.0034	0.0079		0.004	-0.0051	-0.0098	-0.0105		0.004	0.0186	-0.0202	-0.0013
	0.006	0.0099	-0.0044	0.0025		0.006	-0.0061	-0.0125	-0.0084		0.006	-0.0046	-0.0144	0.0008
	0.008	0.0053	-0.0094	0.0116		0.008	0.012	-0.0118	-0.0107		0.008	-0.0046	-0.0229	-0.0141
	0.01	-0.0006	-0.0054	0.0046		0.01	-0.0029	-0.05	-0.0059		0.01	0.0014	-0.0367	-0.0022
	0.02	-0.0018	-0.0078	-0.0032		0.02	0.0039	-0.0381	-0.0059		0.02	-0.0036	-0.0235	-0.006
	0.03	-0.002	-0.0067	-0.0001		0.03	0.0043	-0.0369	-0.0072		0.03	0.0017	-0.0248	-0.0015
	0.04	-0.0015	-0.0073	-0.0044		0.04	0.003	-0.0442	-0.0054		0.04	-0.002	-0.0264	-0.0052
	0.06	-0.0004	-0.0086	-0.005		0.06	0.0005	-0.0334	-0.0081		0.06	0.0011	-0.0228	-0.0034
	0.08	-0.0042	-0.0086	-0.0052		0.08	-0.003	-0.0309	-0.0069		0.08	-0.0037	-0.0193	-0.0024
	0.1	-0.0012	-0.0087	-0.0043		0.1	0.0026	-0.0326	-0.0084		0.1	0.0001	-0.0192	-0.0031
	0.2	-0.0028	-0.0066	-0.0039		0.2	0.0008	-0.0249	-0.0073		0.2	0.0005	-0.0233	-0.0022
	0.3	-0.0018	-0.0059	-0.0039		0.3	-0.0016	-0.0252	-0.0061		0.3	-0.0003	-0.0148	-0.0039
	0.4	-0.0009	-0.0041	-0.0032		0.4	0.0009	-0.0232	-0.0055		0.4	0.0013	-0.0151	-0.0021
	0.6	-0.0001	-0.0028	-0.0017		0.6	0.0014	-0.0128	-0.0045		0.6	0.0002	-0.0062	-0.0011
	0.8	0.0004	-0.0018	-0.0015		0.8	0.0019	-0.0103	-0.0044		0.8	0.0025	-0.0049	-0.002
	1	0.0012	-0.001	-0.0011		1	0.0017	-0.0057	-0.0023		1	0.002	-0.004	0.0009
	2	0.0009	0.0006	-0.002		2	0.0023	0.0009	-0.002		2	0.0023	0.0029	-0.0011
	3	-0.0008	-0.0002	-0.0038		3	0	-0.0013	-0.0016		3	0.0001	-0.0034	0.0002
	5	0.0014	0.0016	-0.0007		5	-0.0004	0.0025	-0.0038		5	0.0012	0.0062	-0.0009

## Sheet: Supp Fig 7
Figure S7a
	[GdmCl]	3c-PIE, blue	3c-CW, red	2c-CW, black
	2	0.298	0.5941	0.29
	2.25	0.199	0.4705	0.292
	2.5	0.509	0.4513	0.305
Figure S7b
	[GdmCl]	3c-PIE, blue	3c-CW, red	2c-CW, black
	2	0.421	0.5585	0.199
	2.25	0.209	0.295	0.193
	2.5	0.16	0.3157	0.195

## Sheet: Supp Fig 8
Figure S8a
	Left panel					Middle panel					Right panel
	dE122c/E122c	E1, blue	dE122c/E122c	E2, green		dE12c/E12c	E12, orange	dE12c/E12c	E2, green		dE22c/E22c	E1, blue	E12, orange
	-0.1	-0.0618	-0.0025	0.122		-0.1	-0.1046	-0.0025	0.1654		-0.1	0.0024	0.0027
	-0.08	-0.0497	-0.002	0.0983		-0.08	-0.0819	-0.002	0.1241		-0.08	0.0019	0.0021
	-0.06	-0.0375	-0.0015	0.0743		-0.06	-0.0601	-0.0015	0.0877		-0.06	0.0015	0.0016
	-0.04	-0.0252	-0.001	0.0499		-0.04	-0.0392	-0.001	0.0552		-0.04	0.001	0.0011
	-0.02	-0.0127	-0.0005	0.0251		-0.02	-0.0192	-0.0005	0.0262		-0.02	0.0005	0.0006
	0	0	0	0		0	0	0	0		0	0	0
	0.02	0.0128	0.0005	-0.0255		0.02	0.0185	0.0005	-0.0237		0.02	-0.0005	-0.0006
	0.04	0.0259	0.001	-0.0515		0.04	0.0362	0.001	-0.0452		0.04	-0.001	-0.0011
	0.06	0.0391	0.0015	-0.0778		0.06	0.0533	0.0015	-0.0649		0.06	-0.0016	-0.0017
	0.08	0.0524	0.002	-0.1046		0.08	0.0698	0.002	-0.083		0.08	-0.0021	-0.0023
	0.1	0.066	0.0025	-0.1318		0.1	0.0856	0.0025	-0.0996		0.1	-0.0027	-0.003
Figure S8b
	Left panel					Middle panel					Right panel
	dE122c/E122c	E1, blue	E2, green			dE12c/E12c	E12, orange	E2, green			dE22c/E22c	E1, blue	E12, orange
	-0.1	-0.109	0.0593			-0.1	-0.0649	0.0302			-0.1	0.0267	0.013
	-0.08	-0.0886	0.0526			-0.08	-0.0508	0.0259			-0.08	0.0228	0.0112
	-0.06	-0.0674	0.0443			-0.06	-0.0373	0.021			-0.06	0.0184	0.009
	-0.04	-0.0457	0.0337			-0.04	-0.0243	0.0152			-0.04	0.0132	0.0065
	-0.02	-0.0232	0.0196			-0.02	-0.0119	0.0083			-0.02	0.0072	0.0036
	0	0	0			0	0	0			0	0	0
	0.02	0.024	-0.0292			0.02	0.0114	-0.0102			0.02	-0.0087	-0.0044
	0.04	0.0487	-0.0773			0.04	0.0224	-0.023			0.04	-0.0194	-0.0099
	0.06	0.0743	-0.1711			0.06	0.033	-0.0396			0.06	-0.0329	-0.0171
	0.08	0.1008	-0.436			0.08	0.0432	-0.0619			0.08	-0.0506	-0.0267
	0.1	0.1283	-6.1139			0.1	0.0531	-0.0937			0.1	-0.0746	-0.0404

## Sheet: Supp Fig 9
Figure S9a
	Middle panel										Right panel
	E122c	E13c, blue	E12c, dashed	E13c, red	E12c, dashed	E13c, yellow	E12c, dashed	E13c, purple	E12c, dashed		E122c	E13c, blue	E12c, dashed	E13c, red	E12c, dashed	E13c, yellow	E12c, dashed	E13c, purple	E12c, dashed
	0.1299	0.8365	0.8341	0.607	0.6028	0.3552	0.3524	0.2375	0.2363		0.1299	0.8366	0.8341	0.6074	0.6028	0.3562	0.3524	0.2387	0.2363
	0.1362	0.8367	0.8341	0.6071	0.6028	0.3552	0.3524	0.2374	0.2363		0.1362	0.8368	0.8341	0.6076	0.6028	0.3563	0.3524	0.2388	0.2363
	0.1431	0.8368	0.8341	0.6073	0.6028	0.3553	0.3524	0.2374	0.2363		0.1431	0.8369	0.8341	0.6078	0.6028	0.3565	0.3524	0.2389	0.2363
	0.1505	0.8369	0.8341	0.6075	0.6028	0.3553	0.3524	0.2374	0.2363		0.1505	0.837	0.8341	0.6081	0.6028	0.3567	0.3524	0.239	0.2363
	0.1587	0.8371	0.8341	0.6077	0.6028	0.3554	0.3524	0.2373	0.2363		0.1587	0.8372	0.8341	0.6083	0.6028	0.3568	0.3524	0.2391	0.2363
	0.1676	0.8373	0.8341	0.6079	0.6028	0.3554	0.3524	0.2372	0.2363		0.1676	0.8374	0.8341	0.6086	0.6028	0.357	0.3524	0.2391	0.2363
	0.1774	0.8374	0.8341	0.6082	0.6028	0.3554	0.3524	0.2371	0.2363		0.1774	0.8376	0.8341	0.6089	0.6028	0.3572	0.3524	0.2392	0.2363
	0.1882	0.8376	0.8341	0.6084	0.6028	0.3555	0.3524	0.237	0.2363		0.1882	0.8378	0.8341	0.6092	0.6028	0.3574	0.3524	0.2393	0.2363
	0.2001	0.8379	0.8341	0.6087	0.6028	0.3555	0.3524	0.2368	0.2363		0.2001	0.838	0.8341	0.6096	0.6028	0.3576	0.3524	0.2394	0.2363
	0.2134	0.8381	0.8341	0.609	0.6028	0.3554	0.3524	0.2366	0.2363		0.2134	0.8383	0.8341	0.61	0.6028	0.3578	0.3524	0.2395	0.2363
	0.2282	0.8384	0.8341	0.6093	0.6028	0.3554	0.3524	0.2364	0.2363		0.2282	0.8386	0.8341	0.6104	0.6028	0.3581	0.3524	0.2396	0.2363
	0.2448	0.8387	0.8341	0.6096	0.6028	0.3553	0.3524	0.2361	0.2363		0.2448	0.8389	0.8341	0.6109	0.6028	0.3583	0.3524	0.2397	0.2363
	0.2635	0.839	0.8341	0.6099	0.6028	0.3551	0.3524	0.2357	0.2363		0.2635	0.8393	0.8341	0.6114	0.6028	0.3586	0.3524	0.2398	0.2363
	0.2848	0.8394	0.8341	0.6102	0.6028	0.3548	0.3524	0.2352	0.2363		0.2848	0.8397	0.8341	0.612	0.6028	0.3589	0.3524	0.2398	0.2363
	0.309	0.8398	0.8341	0.6106	0.6028	0.3545	0.3524	0.2346	0.2363		0.309	0.8402	0.8341	0.6126	0.6028	0.3591	0.3524	0.2399	0.2363
	0.3369	0.8403	0.8341	0.6109	0.6028	0.354	0.3524	0.2339	0.2363		0.3369	0.8408	0.8341	0.6133	0.6028	0.3594	0.3524	0.2399	0.2363
	0.3692	0.8409	0.8341	0.6112	0.6028	0.3533	0.3524	0.2329	0.2363		0.3692	0.8414	0.8341	0.6141	0.6028	0.3596	0.3524	0.2399	0.2363
	0.4069	0.8415	0.8341	0.6114	0.6028	0.3523	0.3524	0.2316	0.2363		0.4069	0.8421	0.8341	0.6149	0.6028	0.3599	0.3524	0.2398	0.2363
	0.4513	0.8422	0.8341	0.6115	0.6028	0.3509	0.3524	0.2299	0.2363		0.4513	0.843	0.8341	0.6158	0.6028	0.36	0.3524	0.2396	0.2363
	0.5039	0.8429	0.8341	0.6113	0.6028	0.3489	0.3524	0.2277	0.2363		0.5039	0.8439	0.8341	0.6167	0.6028	0.36	0.3524	0.2393	0.2363
	0.5668	0.8438	0.8341	0.6106	0.6028	0.3459	0.3524	0.2246	0.2363		0.5668	0.8451	0.8341	0.6176	0.6028	0.3597	0.3524	0.2387	0.2363
	0.6422	0.8446	0.8341	0.609	0.6028	0.3415	0.3524	0.2204	0.2363		0.6422	0.8463	0.8341	0.6183	0.6028	0.359	0.3524	0.2378	0.2363
	0.7317	0.8452	0.8341	0.6056	0.6028	0.3347	0.3524	0.2144	0.2363		0.7317	0.8477	0.8341	0.6185	0.6028	0.3575	0.3524	0.2362	0.2363
	0.8341	0.8451	0.8341	0.5985	0.6028	0.3239	0.3524	0.2055	0.2363		0.8341	0.8488	0.8341	0.6172	0.6028	0.3544	0.3524	0.2334	0.2363
	0.9362	0.842	0.8341	0.5825	0.6028	0.3056	0.3524	0.1918	0.2363		0.9362	0.8484	0.8341	0.6118	0.6028	0.3475	0.3524	0.2281	0.2363
	0.9963	0.8246	0.8341	0.5403	0.6028	0.2713	0.3524	0.1691	0.2363		0.9963	0.8383	0.8341	0.5905	0.6028	0.3299	0.3524	0.2159	0.2363
Figure S9b
	Left panel										Right panel
		E23c, circle				E22c, dot						E23c, circle				E22c, dot
	E122c	blue	red	yellow	purple	blue	red	yellow	purple		E122c	blue	red	yellow	purple	blue	red	yellow	purple
	0.1299	0.1127	0.0563	0.034	0.0265	0.0344	0.0319	0.0278	0.0246		0.1299	0.0312	0.0293	0.0255	0.0225	0.0344	0.0319	0.0278	0.0246
	0.1362	0.1177	0.0588	0.0354	0.0275	0.0362	0.0335	0.0291	0.0256		0.1362	0.0328	0.0307	0.0266	0.0234	0.0362	0.0335	0.0291	0.0256
	0.1431	0.1232	0.0615	0.0369	0.0285	0.0381	0.0353	0.0305	0.0267		0.1431	0.0345	0.0322	0.0277	0.0243	0.0381	0.0353	0.0305	0.0267
	0.1505	0.129	0.0644	0.0384	0.0296	0.0403	0.0372	0.032	0.0279		0.1505	0.0364	0.0338	0.029	0.0252	0.0403	0.0372	0.032	0.0279
	0.1587	0.1353	0.0675	0.0401	0.0308	0.0427	0.0392	0.0336	0.0291		0.1587	0.0384	0.0355	0.0303	0.0263	0.0427	0.0392	0.0336	0.0291
	0.1676	0.1421	0.0708	0.0419	0.032	0.0453	0.0415	0.0353	0.0305		0.1676	0.0407	0.0374	0.0317	0.0274	0.0453	0.0415	0.0353	0.0305
	0.1774	0.1495	0.0745	0.0438	0.0334	0.0482	0.044	0.0372	0.032		0.1774	0.0431	0.0395	0.0333	0.0286	0.0482	0.044	0.0372	0.032
	0.1882	0.1575	0.0785	0.0459	0.0348	0.0515	0.0468	0.0393	0.0336		0.1882	0.0459	0.0418	0.0349	0.0298	0.0515	0.0468	0.0393	0.0336
	0.2001	0.1663	0.0828	0.0481	0.0363	0.0551	0.0498	0.0416	0.0354		0.2001	0.0489	0.0443	0.0367	0.0312	0.0551	0.0498	0.0416	0.0354
	0.2134	0.1758	0.0875	0.0505	0.0379	0.0591	0.0533	0.0441	0.0373		0.2134	0.0523	0.0471	0.0387	0.0327	0.0591	0.0533	0.0441	0.0373
	0.2282	0.1863	0.0927	0.0531	0.0396	0.0637	0.0571	0.0468	0.0393		0.2282	0.0561	0.0501	0.0408	0.0342	0.0637	0.0571	0.0468	0.0393
	0.2448	0.1978	0.0983	0.0559	0.0414	0.069	0.0614	0.0499	0.0416		0.2448	0.0604	0.0535	0.0431	0.0359	0.069	0.0614	0.0499	0.0416
	0.2635	0.2104	0.1046	0.059	0.0433	0.0749	0.0663	0.0534	0.0441		0.2635	0.0653	0.0573	0.0457	0.0377	0.0749	0.0663	0.0534	0.0441
	0.2848	0.2243	0.1114	0.0623	0.0453	0.0818	0.0719	0.0572	0.0469		0.2848	0.0708	0.0616	0.0485	0.0397	0.0818	0.0719	0.0572	0.0469
	0.309	0.2398	0.1191	0.0658	0.0475	0.0899	0.0783	0.0615	0.05		0.309	0.0773	0.0665	0.0515	0.0418	0.0899	0.0783	0.0615	0.05
	0.3369	0.2569	0.1275	0.0697	0.0498	0.0994	0.0858	0.0665	0.0534		0.3369	0.0848	0.072	0.0549	0.0441	0.0994	0.0858	0.0665	0.0534
	0.3692	0.276	0.1369	0.0738	0.0522	0.1106	0.0945	0.0721	0.0573		0.3692	0.0935	0.0782	0.0587	0.0465	0.1106	0.0945	0.0721	0.0573
	0.4069	0.2973	0.1473	0.0782	0.0546	0.1242	0.1049	0.0785	0.0616		0.4069	0.104	0.0855	0.0628	0.0491	0.1242	0.1049	0.0785	0.0616
	0.4513	0.3211	0.1589	0.0829	0.0571	0.1408	0.1172	0.086	0.0666		0.4513	0.1166	0.0939	0.0674	0.0519	0.1408	0.1172	0.086	0.0666
	0.5039	0.3477	0.1716	0.0878	0.0595	0.1616	0.1323	0.0948	0.0722		0.5039	0.132	0.1037	0.0724	0.0549	0.1616	0.1323	0.0948	0.0722
	0.5668	0.3773	0.1856	0.0926	0.0617	0.188	0.1509	0.1051	0.0787		0.5668	0.1513	0.1153	0.078	0.058	0.188	0.1509	0.1051	0.0787
	0.6422	0.4101	0.2005	0.0971	0.0634	0.2226	0.1743	0.1176	0.0862		0.6422	0.176	0.1293	0.0841	0.0611	0.2226	0.1743	0.1176	0.0862
	0.7317	0.4456	0.2155	0.1006	0.0641	0.2693	0.2045	0.1327	0.095		0.7317	0.2089	0.1464	0.0907	0.0642	0.2693	0.2045	0.1327	0.095
	0.8341	0.4824	0.2287	0.1017	0.0629	0.3349	0.2446	0.1514	0.1054		0.8341	0.2555	0.1681	0.098	0.0672	0.3349	0.2446	0.1514	0.1054
	0.9362	0.515	0.2343	0.0973	0.0581	0.4318	0.2999	0.1749	0.1179		0.9362	0.3292	0.1987	0.1067	0.0703	0.4318	0.2999	0.1749	0.1179
	0.9963	0.5177	0.2121	0.0796	0.0456	0.5831	0.3795	0.2053	0.1331		0.9963	0.4775	0.2565	0.1216	0.0755	0.5831	0.3795	0.2053	0.1331
Figure S9c
	Left panel						Middle panel
	E122c	blue	red	yellow	purple		E122c	blue	red	yellow	purple
	0.1299	0.8737	0.87	0.889	0.9084		0.1299	0.9956	0.988	0.9702	0.9535
	0.1362	0.8744	0.8713	0.8909	0.9105		0.1362	0.9955	0.9876	0.9694	0.9523
	0.1431	0.8752	0.8727	0.893	0.9128		0.1431	0.9954	0.9872	0.9684	0.9511
	0.1505	0.8761	0.8743	0.8951	0.9153		0.1505	0.9953	0.9868	0.9675	0.9498
	0.1587	0.8771	0.876	0.8975	0.9179		0.1587	0.9952	0.9864	0.9665	0.9484
	0.1676	0.8782	0.8778	0.9	0.9206		0.1676	0.9951	0.9859	0.9654	0.9471
	0.1774	0.8794	0.8798	0.9026	0.9235		0.1774	0.995	0.9854	0.9643	0.9457
	0.1882	0.8808	0.882	0.9055	0.9266		0.1882	0.9948	0.9849	0.9632	0.9442
	0.2001	0.8823	0.8844	0.9086	0.9299		0.2001	0.9947	0.9843	0.962	0.9428
	0.2134	0.884	0.8871	0.912	0.9334		0.2134	0.9945	0.9837	0.9608	0.9413
	0.2282	0.886	0.89	0.9157	0.9371		0.2282	0.9944	0.9831	0.9595	0.9398
	0.2448	0.8882	0.8933	0.9196	0.9411		0.2448	0.9942	0.9825	0.9582	0.9383
	0.2635	0.8907	0.897	0.9239	0.9454		0.2635	0.994	0.9818	0.9569	0.9368
	0.2848	0.8936	0.9011	0.9286	0.9499		0.2848	0.9938	0.981	0.9556	0.9354
	0.309	0.8969	0.9058	0.9338	0.9548		0.309	0.9936	0.9803	0.9543	0.9342
	0.3369	0.9009	0.911	0.9394	0.96		0.3369	0.9934	0.9795	0.9531	0.9331
	0.3692	0.9055	0.917	0.9455	0.9654		0.3692	0.9932	0.9788	0.952	0.9324
	0.4069	0.9109	0.9239	0.9521	0.9712		0.4069	0.9929	0.978	0.9512	0.9321
	0.4513	0.9175	0.9317	0.9594	0.9772		0.4513	0.9927	0.9774	0.9508	0.9325
	0.5039	0.9254	0.9407	0.9672	0.9834		0.5039	0.9925	0.977	0.951	0.934
	0.5668	0.935	0.9509	0.9754	0.9895		0.5668	0.9925	0.977	0.9524	0.937
	0.6422	0.9466	0.9625	0.9838	0.9953		0.6422	0.9925	0.9776	0.9554	0.9424
	0.7317	0.9606	0.975	0.9918	1.0002		0.7317	0.993	0.9796	0.9612	0.9512
	0.8341	0.9767	0.9876	0.9983	1.0032		0.8341	0.9941	0.9837	0.9711	0.9648
	0.9362	0.9923	0.9974	1.0015	1.0031		0.9362	0.9966	0.9912	0.9857	0.9833
	0.9963	0.9999	1.0002	1.0004	1.0004		0.9963	0.9996	0.9992	0.9988	0.9987

## Sheet: Supp Fig 10
Figure S10a
	ksim/n	e1F			e1U			e2F			e2U
		blue	red	yellow	blue	red	yellow	blue	red	yellow	blue	red	yellow
	0.01	0.1533	0.1618	0.1703	0.2438	0.2796	0.284	0.7167	0.6928	0.6722	0.5546	0.4757	0.4677
	0.022	0.1532	0.1619	0.1703	0.2429	0.2796	0.284	0.7168	0.6926	0.672	0.5554	0.4761	0.4678
	0.046	0.1531	0.1618	0.1703	0.2439	0.2794	0.2839	0.7168	0.6931	0.6718	0.5548	0.4763	0.4679
	0.1	0.1531	0.1618	0.1703	0.2438	0.2793	0.284	0.7167	0.693	0.6721	0.5551	0.4764	0.4677
	0.22	0.153	0.1617	0.1703	0.2442	0.2793	0.284	0.7168	0.693	0.6719	0.555	0.4765	0.4676
	0.46	0.1531	0.1618	0.17	0.2441	0.2794	0.2842	0.7162	0.6929	0.6721	0.5556	0.4763	0.4675
	1	0.1531	0.1618	0.1697	0.2444	0.2794	0.2843	0.716	0.6932	0.6727	0.5559	0.4762	0.4674
Figure S10b
	ksim/n	eFDA1			eUDA1			eFDA2			eUDA2
		blue	red	yellow	blue	red	yellow	blue	red	yellow	blue	red	yellow
	0.01	0.8938	0.8901	0.8794	0.7751	0.7845	0.7655	0.3007	0.3022	0.3171	0.213	0.2062	0.207
	0.022	0.8937	0.8901	0.8792	0.7739	0.7849	0.7656	0.3026	0.2984	0.316	0.2146	0.2089	0.2078
	0.046	0.8935	0.8904	0.879	0.7756	0.7847	0.7655	0.304	0.3041	0.315	0.2132	0.212	0.2098
	0.1	0.8934	0.8903	0.8793	0.7757	0.7846	0.7655	0.3036	0.3035	0.3166	0.2136	0.2135	0.207
	0.22	0.8933	0.8901	0.8791	0.7766	0.7847	0.7654	0.3055	0.3059	0.3155	0.2132	0.2142	0.2062
	0.46	0.8928	0.8902	0.8786	0.7771	0.7847	0.7657	0.3015	0.3028	0.3217	0.2141	0.212	0.2031
	1	0.8926	0.8905	0.8786	0.7782	0.7846	0.7658	0.3007	0.3047	0.3298	0.2143	0.2113	0.2011
Figure S10c
	ksim/n	e1B			e1U
		blue	red	yellow	blue	red	yellow
	0.01	0.0649	0.0648	0.0643	0.3455	0.3457	0.3454
	0.022	0.0638	0.0638	0.0651	0.3457	0.3454	0.3454
	0.046	0.0647	0.0644	0.0646	0.3452	0.3457	0.3454
	0.1	0.0638	0.0648	0.0645	0.3452	0.3457	0.3456
	0.22	0.066	0.0651	0.0644	0.3428	0.3457	0.3468
	0.46	0.0658	0.0655	0.0651	0.3381	0.3425	0.3416
	1	0.0661	0.0645	0.0644	0.3254	0.3402	0.3414
Figure S10d
	ksim/n	e2B			e2U
		blue	red	yellow	blue	red	yellow
	0.01	0.7178	0.7177	0.7185	0.1001	0.1001	0.1003
	0.022	0.7201	0.7194	0.7185	0.1002	0.1002	0.1003
	0.046	0.7182	0.7189	0.7183	0.0999	0.1002	0.1001
	0.1	0.7199	0.7186	0.7185	0.0999	0.1001	0.1003
	0.22	0.7175	0.7197	0.7184	0.0991	0.1	0.1006
	0.46	0.7183	0.7187	0.7182	0.0977	0.0991	0.0996
	1	0.7222	0.7197	0.7193	0.094	0.0987	0.0995
Figure S10e
	ksim/n	eBDA1			eFDA2			eUDA2
		blue	red	yellow	blue	red	yellow	blue	red	yellow
	0.01	0.7344	0.7343	0.7339	0.6165	0.6188	0.03	0.03	0.6192	0.03
	0.022	0.7339	0.7335	0.7347	0.6173	0.618	0.0302	0.0297	0.6189	0.0301
	0.046	0.7322	0.7326	0.734	0.6193	0.6196	0.0301	0.03	0.619	0.0301
	0.1	0.731	0.7345	0.7346	0.6192	0.6195	0.0302	0.03	0.618	0.0304
	0.22	0.7227	0.7318	0.734	0.6184	0.6172	0.03	0.0297	0.6191	0.03
	0.46	0.7072	0.7294	0.7317	0.6172	0.6155	0.0296	0.0301	0.6174	0.0297
	1	0.6818	0.727	0.7328	0.6191	0.6157	0.0299	0.0298	0.6167	0.0297

## Sheet: Supp Fig 11
Figure S11b		Left panel							Middle panel
	ksim/n	e1B			e1U				e2B			e2U
		blue	red	yellow	blue	red	yellow		blue	red	yellow	blue	red	yellow
	0.022	0.0802	0.0745	0.0711	0.3514	0.3534	0.3576		0.7556	0.7707	0.779	0.0904	0.0908	0.0924
	0.046	0.0788	0.0725	0.0704	0.3513	0.3532	0.3559		0.7596	0.775	0.7811	0.0907	0.0913	0.0923
	0.1	0.0778	0.0716	0.0702	0.3504	0.3523	0.3566		0.763	0.7787	0.7825	0.0913	0.0919	0.0928
	0.22	0.0758	0.0711	0.0697	0.3504	0.3526	0.3553		0.7685	0.7803	0.785	0.092	0.0925	0.0932
	0.46	0.0753	0.0712	0.0689	0.349	0.3519	0.354		0.7718	0.7818	0.7862	0.0922	0.0928	0.093
	1	0.0735	0.0707	0.069	0.3466	0.3516	0.354		0.7754	0.7836	0.7868	0.092	0.093	0.0932
		Right panel
	ksim/n	eBDA1			eBDA2			eUDA2
		blue	red	yellow	blue	red	yellow	blue	red	yellow
	0.022	0.7325	0.7394	0.7419	0.6414	0.6676	0.6747	0.0304	0.0304	0.0303
	0.046	0.7347	0.7399	0.7422	0.6499	0.6675	0.6777	0.0304	0.0307	0.0308
	0.1	0.7351	0.74	0.7426	0.6552	0.6715	0.6789	0.0313	0.0315	0.0313
	0.22	0.735	0.7407	0.7412	0.6601	0.6771	0.6806	0.032	0.0322	0.0321
	0.46	0.7308	0.7411	0.7415	0.6647	0.6784	0.6831	0.0322	0.0328	0.0324
	1	0.7239	0.7382	0.741	0.6681	0.6799	0.683	0.0328	0.0329	0.0329
Figure S11c
	ksim/n	blue		red		yellow
		mean	SD	mean	SD	mean	SD
	0.022	0.2871	0.0073	0.2388	0.0064	0.2736	0.0258
	0.046	0.2698	0.0067	0.2239	0.0026	0.2593	0.0083
	0.1	0.2509	0.0059	0.2072	0.003	0.2418	0.0084
	0.22	0.2324	0.002	0.1958	0.0027	0.2283	0.0029
	0.46	0.224	0.0019	0.1872	0.0011	0.2184	0.0034
	1	0.219	0.0024	0.1819	0.0011	0.213	0.0017
Figure S11d
	ksim/n	blue		red		yellow
		mean	SD	mean	SD	mean	SD
	0.022	0.3064	0.009	0.5074	0.0119	0.7038	0.0131
	0.046	0.3142	0.0051	0.5095	0.0097	0.7146	0.0084
	0.1	0.3151	0.0038	0.5167	0.0045	0.7121	0.0012
	0.22	0.3158	0.003	0.5157	0.0045	0.7182	0.0045
	0.46	0.3222	0.0016	0.5151	0.0042	0.7212	0.0022
	1	0.3344	0.0019	0.5211	0.0028	0.723	0.0024
Figure S11e		Left panel										Middle panel
	ksim/n	e1B			e1I			e1U				e2B			e2I			e2U
		blue	red	yellow	blue	red	yellow	blue	red	yellow		blue	red	yellow	blue	red	yellow	blue	red	yellow
	0.022	0.0638	0.0653	0.0647	0.1498	0.1473	0.1497	0.3462	0.3461	0.3461		0.8009	0.7983	0.7992	0.5999	0.6031	0.5999	0.0885	0.0884	0.0888
	0.046	0.0643	0.064	0.0644	0.1495	0.1502	0.1538	0.3464	0.3468	0.3471		0.7998	0.7999	0.7997	0.6011	0.6007	0.5941	0.0883	0.0886	0.0889
	0.1	0.0641	0.0638	0.0646	0.148	0.1471	0.1501	0.3469	0.3474	0.3513		0.8	0.8009	0.7986	0.6071	0.6098	0.6066	0.0886	0.0888	0.09
	0.22	0.0635	0.0633	0.0645	0.1428	0.1475	0.155	0.3479	0.3487	0.3518		0.8015	0.8013	0.7993	0.6177	0.617	0.6069	0.0889	0.0891	0.09
	0.46	0.0621	0.0634	0.0653	0.1441	0.1497	0.1586	0.346	0.3487	0.351		0.8033	0.8014	0.7978	0.6281	0.6208	0.5898	0.0884	0.0892	0.0896
	1	0.0603	0.0634	0.0661	0.1336	0.1521	0.1386	0.3435	0.3488	0.3525		0.8077	0.803	0.7979	0.6447	0.6114	0.621	0.0882	0.0895	0.0906
		Right panel
	ksim/n	eBDA1			eIDA1			eBDA2			eIDA2			eUDA2
		blue	red	yellow	blue	red	yellow	blue	red	green	blue	red	green	blue	red	green
	0.022	0.7476	0.7488	0.749	0.5693	0.5757	0.5815	0.6986	0.7004	0.6989	0.453	0.456	0.4563	0.03	0.0299	0.0298
	0.046	0.7476	0.7487	0.7475	0.556	0.5586	0.5255	0.6979	0.6985	0.6994	0.4551	0.4603	0.4613	0.0296	0.0298	0.0299
	0.1	0.7484	0.7491	0.7482	0.55	0.5499	0.5152	0.7015	0.6999	0.6983	0.46	0.4622	0.4636	0.0299	0.0301	0.0299
	0.22	0.7504	0.7513	0.7486	0.5404	0.5547	0.4727	0.7021	0.7026	0.6984	0.4715	0.4818	0.4628	0.0301	0.0302	0.0299
	0.46	0.7485	0.7532	0.7491	0.5384	0.5457	0.4786	0.7062	0.7	0.6959	0.4802	0.5028	0.4593	0.0299	0.0303	0.0298
	1	0.7473	0.7528	0.7516	0.5064	0.5413	0.5147	0.7046	0.6975	0.6922	0.5313	0.5436	0.5612	0.0303	0.0303	0.0305
Figure S11f		Upper panel							Lower panel
	ksim/n	blue		red		yellow			blue		red		yellow
		mean	SD	mean	SD	mean	SD		mean	SD	mean	SD	mean	SD
	0.022	0.8469	0.0639	0.8628	0.0491	0.8742	0.048		1.0526	0.0322	1.0337	0.034	1.0669	0.0654
	0.046	0.8353	0.0363	0.8788	0.0592	0.8864	0.0458		1.0667	0.0196	1.0377	0.0578	1.1041	0.0517
	0.1	0.8974	0.027	0.9203	0.0253	0.9332	0.0552		0.9791	0.0207	0.9919	0.0364	1.0642	0.0688
	0.22	0.9351	0.0256	0.9674	0.035	0.9668	0.0424		0.9174	0.0523	0.9213	0.0452	1.0707	0.0516
	0.46	0.8903	0.0354	0.9817	0.0414	0.9828	0.0335		0.8407	0.0907	0.9147	0.1531	1.1637	0.1565
	1	0.8281	0.086	1.0094	0.0621	1.1475	0.0744		0.7353	0.1067	0.886	0.181	1.1613	0.0836
Figure S11g		pB						pI
	ksim/n	blue		red		yellow		blue		red		yellow
		mean	SD	mean	SD	mean	SD	mean	SD	mean	SD	mean	SD
	0.022	0.2499	0.01	0.454	0.0086	0.654	0.0069	0.1129	0.0079	0.1087	0.0032	0.1054	0.0047
	0.046	0.266	0.0048	0.4593	0.0067	0.6697	0.0125	0.1154	0.0052	0.1094	0.0043	0.1006	0.0065
	0.1	0.2628	0.0038	0.4638	0.0052	0.6635	0.0129	0.1126	0.0019	0.1062	0.0034	0.0979	0.0058
	0.22	0.2593	0.0052	0.4557	0.0056	0.6753	0.0041	0.1141	0.0044	0.109	0.0063	0.0959	0.0035
	0.46	0.2594	0.0043	0.4509	0.0184	0.6786	0.0086	0.1257	0.0099	0.1101	0.0127	0.0915	0.0049
	1	0.2649	0.0214	0.4519	0.0233	0.6693	0.0055	0.1501	0.0218	0.1128	0.0179	0.0872	0.0066
Figure S11h
	ksim/n	blue		red		yellow
		mean	SD	mean	SD	mean	SD
	0.022	-4859	213.186	-5234.8	363.065	-5506.3	273.689
	0.046	-3575.1	143.329	-3919.1	114.242	-3913.7	179.339
	0.1	-2364.7	132.983	-2637.6	68.752	-2634	184.951
	0.22	-1278.4	73.3299	-1487.1	84.0866	-1531.8	93.215
	0.46	-609	33.8895	-679.1	53.9619	-756	29.0237
	1	-147.5	33.7083	-215.1	15.8689	-237.1	31.3455
